# Supplementary material for: Ladder-like Polymer Brushes Containing Conjugated Poly(Propylenedioxythiophene) Chains
Source: Int J Mol Sci. 2022 May 24;23(11):5886. doi: 10.3390/ijms23115886 (PMC9180196; doi:10.3390/ijms23115886)
Supplement: Supplementary file 1 [file ijms-23-05886-s001.zip]

Archive with 1 entries (1 files):
- ijms-1681623-supplementary.pdf
